# Supplementary material for: Mitochondrial Complex I Disruption Causes Broad Reorchestration of Plant Lipidome Including Chloroplast Lipids
Source: Int J Mol Sci. 2022 Dec 27;24(1):453. doi: 10.3390/ijms24010453 (PMC9820630; doi:10.3390/ijms24010453)
Supplement: Supplementary file 1 [file ijms-24-00453-s001.zip]

Archive with 1 entries (1 files):
- ijms-2000310-supplementary.pdf
